# Supplementary material for: Early Enteral Nutrition (within 48 h) for Patients with Sepsis or Septic Shock: A Systematic Review and Meta-Analysis
Source: Nutrients. 2024 May 22;16(11):1560. doi: 10.3390/nu16111560 (PMC11174497; doi:10.3390/nu16111560)
Supplement: Supplementary file 1 [file nutrients-16-01560-s001.zip]

Archive with 1 entries (1 files):
- nutrients-2986879-supplementary.pdf
